# Supplementary material for: Fragmented Nuclear DNA Is the Predominant Genetic Material in Human Hair Shafts
Source: Genes (Basel). 2018 Dec 18;9(12):640. doi: 10.3390/genes9120640 (PMC6316335; doi:10.3390/genes9120640)
Supplement: Supplementary file 1 [file genes-09-00640-s001.zip]

Archive with 6 entries (6 files):
- genes-391466-supplementary-final/CLC Workflow.pdf
- genes-391466-supplementary-final/Figure S1.PNG
- genes-391466-supplementary-final/Protocols.pdf
- genes-391466-supplementary-final/Table S4.xlsx
- genes-391466-supplementary-final/Table S5.xlsx
- genes-391466-supplementary-final/Tables S1 to S3.xlsx
