# Supplementary material for: Fragmented Nuclear DNA Is the Predominant Genetic Material in Human Hair Shafts
Source: Genes (Basel). 2018 Dec 18;9(12):640. doi: 10.3390/genes9120640 (PMC6316335; doi:10.3390/genes9120640)
Supplement: Supplementary file 1 [file genes-09-00640-s001.zip › genes-391466-supplementary-final/Table S4.xlsx]

## Sheet: Sheet1
Table S4: Comparison between shotgun sequencing data and data from libraries enriched for mtDNA. Both samples were 40 year-old hairs from the same person, but the quantity of hair extracted was higher for Sample 2.
For Sample 1, very partial mtGenome data were recovered with shotgun sequencing. However, the capture yielded 84.83% to 100% of the mtGenome at a DOC of 10x.
Sample 2 produced a complete mtGenome profile with shotgun sequencing. Following capture, the coverage increased by approximately 10-fold.
Samples	Extract # Recent hairs	# position with 0 read	coverage of at least 2 reads	coverage of at least 5 reads	coverage of at least 10 reads	average coverage	coverage range
Sample 1	Segment 1-Shotgun sequencing	2750	63.73	18.21	1.87	2.85	0-47
	Segment 1- mtDNA capture	0	100	100	99.67	111.63	6-1,049
	Segment 2-Shotgun sequencing	4038	53.83	11.04	0.68	2.08	0-28
	Segment 2- mtDNA capture	0	100	100	100	114.27	10-886
	Segment 3-Shotgun sequencing	3066	67.5	22.67	3.77	3.12	0-40
	Segment 3- mtDNA capture	0	100	100	99.85	88.57	7-659
	Segment 4-Shotgun sequencing	11513	28.96	1.738	0.04	0.75	0-10
	Segment 4- mtDNA capture	331	96.99	93.35	84.83	40.64	0-314
Sample 2	Segment 1-Shotgun sequencing	0	100	100	100	160	36-702
	Segment 1- mtDNA capture	0	100	100	100	1691	599-4,283
	Segment 2-Shotgun sequencing	0	100	100	100	150.2	31-678
	Segment 2- mtDNA capture	0	100	100	100	1525	478-3,874
	Segment 3-Shotgun sequencing	0	100	100	100	272.9	52-944
	Segment 3- mtDNA capture	0	100	100	100	2641	631-5,608
