# Supplementary material for: Fragmented Nuclear DNA Is the Predominant Genetic Material in Human Hair Shafts
Source: Genes (Basel). 2018 Dec 18;9(12):640. doi: 10.3390/genes9120640 (PMC6316335; doi:10.3390/genes9120640)
Supplement: Supplementary file 1 [file genes-09-00640-s001.zip › genes-391466-supplementary-final/Tables S1 to S3.xlsx]

## Sheet: Table S1
Table number in article	Extracts	mtDNA copies/µl	mtGenomes/cm	Degradation Index
	R1	630	8190	2.22
Table 5	R2	40	520	1.93
	R3	3419	44447	2.39
	R4	3819	49647	3.74
	R5	7937	103181	2.14
	R6	2699	29240	5.86
In Results Section text but not in a table (Protocol C Extracts, from bead wash)	R1*	454	5902	2.75
	R2*	1341	13410	1.61
	R3*	905	11765	4.4
	Seg1-R7	1692	43992	1.53
Table 3	Seg1-R7*	696	17261	1.5
	Seg2-R7	686	17836	2.33
	Seg2-R7*	451	11185	1.9
	Seg3-R7	446	11568	2.53
	Seg3-R7*	141	3497	2.87
	Seg4-R7	309	8034	2.96
	Seg4-R7*	57	1414	2.91
	Seg5-R7	396	10296	3.44
	Seg5-R7*	113	2802	3.69
	A1	1	20	3
Table 7	A1*	5	100	NR
	A2	5	67	4.35
	A2*	71	947	NR
	A6*	11	95	NR
	A7*	321	2784	1.97
	Seg1-A4*	333	3330	NR
Table 9	Seg2-A4*	290	2900	NR
	Seg3-A4*	195	1950	NR
	Seg4-A4*	51	510	NR
	Seg1-A8*	73	2401	NR
	Seg2-A8*	29	952	NR
	Seg3-A8*	21	678	NR
	Seg4-A8*	12	379	NR
	Seg5-A8*	2	49	NR
Table S1: Global mtDNA qPCR results

## Sheet: Table S2
Table number in article	Extract	coverage of at least 2 reads	coverage of at least 5 reads	coverage of at least 10 reads	average coverage	coverage range
Table 6	R1	1	0.99	0.84	18x	2x-47x
	R2	0.73	0.55	0.39	10x	0-163x
	R3	1	0.98	0.82	16x	2x-69x
	R4	1	1	1	30x	8x-122x
	R5	1	1	1	88x	38x-153x
	R6	1	1	1	67x	8x-844x
Table 4b	Seg1-R7*	0.9994	0.961	0.8016	26x	1x-184x
	Seg2-R7*	0.8696	0.563	0.3101	7.82x	0-100x
	Seg3-R7*	0.7385	0.378	0.1509	5.36x	0-77x
	Seg4-R7*	0.4227	0.1536	0.0579	2.6x	0-33x
	Seg5-R7*	0.5588	0.2076	0.0497	2.74x	0-21x
Table 8	A1	0.0828	0.0199	0	0.4x	0-9x
	A1*	1	1	1	92x	20x-247x
	A2	0.3654	0.119	0.0212	2x	0-20x
	A2*	1	1	1	84x	19x-232x
	A6*	1	0.999	0.9898	27x	3x-79x
	A7*	1	1	0.9893	27x	6x-715x
Table 11	Seg1-A4*	0.9069	0.4347	0.0794	5x	0-28x
	Seg2-A4*	0.9618	0.6656	0.152	6x	0-37x
	Seg3-A4*	0.9018	0.4693	0.0462	5x	0-25x
	Seg4-A4*	0.8553	0.4022	0.017	4x	0-26x
Table 11	Seg1-A8*	1	0.9905	0.936	22x	2x-70x
	Seg2-A8*	0.8517	0.4554	0.0644	5x	0-21x
	Seg3-A8*	0.8012	0.3089	0.0222	4x	0-14x
	Seg4-A8*	0.8085	0.3048	0.0189	4x	0-16x
	Seg5-A8*	0.27	0.0085	0	1x	0-7x
Table S2. Coverage of the mtGenome for recent and aged hairs and hair segments

## Sheet: Statistics
Table number in article	Extract	Average mtDNA length (reg hg38) bp	Average mtDNA length (reg rCRS) bp	Average nuDNA length bp	# of mtDNA reads	# of nuDNA reads	Ratio mtDNA/nuDNA reads
	R1	202.1	209.55	84.05	1865	33044	5.3/ 94.7
	R2	182.88	181.6	162.21	1707	325458	0.5/ 99.5
	R3	187.47	186.62	104.62	2287	40021	5.4/ 94.6
	R4	176.48	175.37	148.4	4790	191947	2.4/ 97.6
	R5	207.63	206.76	165.9	10997	83972	11.6/ 88.4
	R6	71.41	69.56	53.42	25575	927153	2.7/ 97.3
In Results Section text but not in a table (Protocol C Extracts, from bead wash)	R1*	122.59	129.81	74.32	23575	117202	16.7/ 83.3
	R2*	121.62	120.01	89.26	27803	4493230	0.5/ 99.5
	R3*	115.95	115	69.32	115060	2474771	4.4/ 95.6
Table 4a	Seg1-R7*	168.3	166.19	81.33	4255	103015	4/96
	Seg2-R7*	129.59	128.3	42.78	2066	76713	2.6/97.4
	Seg3-R7*	NA	105.05	42.1	1271	62481	2/98
	Seg4-R7*	95.8	86.98	37.21	586	67519	0.9/99.1
	Seg5-R7*	90.76	86.98	39.46	738	69935	1/99
	A1	70.6	65.36	88	145	131,100	0.1/99.9
Table 13	A1*	55.17	54.31	54	44826	5132784	0.9/99.1
	A2	86.83	76.68	58	548	449782	0.1/99.9
	A2*	69.54	68.11	57	31762	14926177	0.2/99.8
	A6*	57.94	56.96	55.41	12291	1718590	0.7/99.3
	A7*	80.28	78.6	48.82	9352	112190	7.7/92.3
Table 14	Seg1-A4*	80.68	79.35	49	1700	38170	4.3/ 95.7
	Seg2-A4*	74.94	73.53	44	2129	55333	3.7/ 96.3
	Seg3-A4*	70.35	69.5	45	1851	42131	4.2/ 95.8
	Seg4-A4*	68.84	63.8	49	1655	44508	3.6/ 96.4
	Seg1-A8*	91.54	90.35	69.86	6834	68084	9.1/ 98.9
	Seg2-A8*	86.5	84.72	61.57	1482	35192	4/96
	Seg3-A8*	89.87	88.78	53.72	1171	19478	5.7/94.3
	Seg4-A8*	86.32	84.79	62	1148	29421	3.8/96.2
	Seg5-A8*	81.42	79.92	52	339	16753	1.99/ 98.01
Table S3. Sequencing statistics for all recent and ancient hairs.
